# Supplementary material for: Survival Benefit of Statin with Anti-Angiogenesis Efficacy in Lung Cancer-Associated Pleural Fluid through FXR Modulation
Source: Cancers (Basel). 2022 Jun 2;14(11):2765. doi: 10.3390/cancers14112765 (PMC9179389; doi:10.3390/cancers14112765)
Supplement: Supplementary file 1 [file cancers-14-02765-s001.zip]

Archive with 1 entries (1 files):
- cancers-1714842-supplementary.pdf
